# Supplementary material for: Role of Histone Tails and Single Strand DNA Breaks in Nucleosomal Arrest of RNA Polymerase
Source: Int J Mol Sci. 2023 Jan 24;24(3):2295. doi: 10.3390/ijms24032295 (PMC9917218; doi:10.3390/ijms24032295)
Supplement: Supplementary file 1 [file ijms-24-02295-s001.zip]

Archive with 1 entries (1 files):
- ijms-2165530-supplementary.pdf
